# Supplementary material for: Machine learning model for predicting severe infection in children with idiopathic nephrotic syndrome: multicenter retrospective study
Source: Ital J Pediatr. 2025 Nov 25;51:308. doi: 10.1186/s13052-025-02149-7 (PMC12648841; doi:10.1186/s13052-025-02149-7)
Supplement: Supplementary file 2 — Supplementary Material 2: Supplementary Table S1. General variables and definitions of severe infection. Supplementary Table S2. Baseline characteristics of patients in the training, test and validation cohorts. Supplementary Table S3. Hyper-parameter settings of the proposed model. Supplementary Table S4. Univariate analysis of adverse outcomes in critically infected patients. [file 13052_2025_2149_MOESM2_ESM.zip]

Archive with 4 entries (4 files):
- Supplementary Table S4.xlsx
- Supplementary Table S1.docx
- Supplementary Table S2.xlsx
- Supplementary Table S3.docx
