# Supplementary material for: Machine learning model for predicting severe infection in children with idiopathic nephrotic syndrome: multicenter retrospective study
Source: Ital J Pediatr. 2025 Nov 25;51:308. doi: 10.1186/s13052-025-02149-7 (PMC12648841; doi:10.1186/s13052-025-02149-7)
Supplement: Supplementary file 2 — Supplementary Material 2: Supplementary Table S1. General variables and definitions of severe infection. Supplementary Table S2. Baseline characteristics of patients in the training, test and validation cohorts. Supplementary Table S3. Hyper-parameter settings of the proposed model. Supplementary Table S4. Univariate analysis of adverse outcomes in critically infected patients. [file 13052_2025_2149_MOESM2_ESM.zip › Supplementary Table S4.xlsx]

## Sheet: Sheet1
Supplementary Table S4 Univariate analysis of adverse outcomes in critically infected patients
Variables		Death (13)	Non-Death (148)	P
WBC (109/L)		13.05 (6.99 21.05)	15.79(11.30 21.34)	0.235967
Hb (g/L)		96.23 (38.40)	108.29 (26.13)	0.287088
CRP, mg/L		8.00 (8.00 24.00)	8.00(8.00 24.25)	0.684365
APTT, s		37.10 (34.50 58.40)	33.80(28.60 44.52)	0.0348842
C3, g/L		0.75 (0.31)	0.91 (0.26)	0.0980417
Corrected serum calcium		3.73 (3.51 3.90)	3.53 (2.97 3.78)	0.0412098
Immunosuppressant usage				0.455568
	0	8 (61.54%)	53 (35.81%)
	1	2 (15.38%)	46 (31.08%)
	2	2 (15.38%)	34 (22.97%)
	3	1 (7.69%)	12 (8.11%)
	4	0 (0.00%)	3 (2.03%)
SRNS				0.763474
	No	9 (69.23%)	90 (60.81%)
	Yes	4 (30.77%)	58 (39.19%)
HDL, mmol/L		0.62 (0.39 1.56)	1.45 (1.05 2.10)	0.00364654
Creatinine, µmol/L		109.70 (49.00 195.10)	47.20 (33.75 75.00)	0.0127244
