# Supplementary material for: Machine learning model for predicting severe infection in children with idiopathic nephrotic syndrome: multicenter retrospective study
Source: Ital J Pediatr. 2025 Nov 25;51:308. doi: 10.1186/s13052-025-02149-7 (PMC12648841; doi:10.1186/s13052-025-02149-7)
Supplement: Supplementary file 2 — Supplementary Material 2: Supplementary Table S1. General variables and definitions of severe infection. Supplementary Table S2. Baseline characteristics of patients in the training, test and validation cohorts. Supplementary Table S3. Hyper-parameter settings of the proposed model. Supplementary Table S4. Univariate analysis of adverse outcomes in critically infected patients. [file 13052_2025_2149_MOESM2_ESM.zip › Supplementary Table S2.xlsx]

## Sheet: Sheet1
Supplementary Table S2 Baseline characteristics of patients in the training, test and validation cohorts.
Variables		Description (Training set)	Description (Testing set)	Description (Validation set)	Pa	Pb
Severe infection					1	0.352668
	No	1536 (93.15%)	660 (93.22%)	354 (95.16%)
	Yes	113 (6.85%)	48 (6.78%)	18 (4.84%)
Gender					0.222585	1.91898e-54
	Female	456 (27.65%)	214 (30.23%)	260 (69.89%)
	Male	1193 (72.35%)	494 (69.77%)	112(30.11%)
SRNS					0.708778	2.07702e-29
	No	1151 (69.80%)	488 (68.93%)	364 (97.85%)
	Yes	498 (30.20%)	220 (31.07%)	8 (2.15%)
Immunosuppressants					0.566916	1.5476e-123
	0	308 (18.68%)	149 (21.05%)	297 (79.84%)
	1	633 (38.39%)	265 (37.43%)	54 (14.52%)
	2	542 (32.87%)	232 (32.77%)	19 (5.11%)
	3	157 (9.52%)	57 (8.05%)	1 (0.27%)
	4	9 (0.55%)	5 (0.71%)	1 (0.27%)
Age at onset,days		2602.00 (1687.00, 3863.00)	2711.00 (1713.00, 3932.75)	1825.00 (1095.00, 2920.00)	0.535594	3.15921e-21
LYM%		0.33 (0.22, 0.45)	0.34 (0.23, 0.45)	41.80 (27.45, 54.50)	0.999658	2.87017e-186
NEU%		0.61 (0.48, 0.73)	0.60 (0.48, 0.73)	47.05 (35.10, 61.23)	0.947987	6.84358e-203
AMC		0.35 (0.22, 0.55)	0.34 (0.22, 0.53)	0.53 (0.36, 0.84)	0.554605	6.41394e-34
PLT		379.00 (305.00, 480.00)	377.00 (305.50, 468.25)	378.00 (320.00, 448.50)	0.487476	0.771294
TP		49.30 (41.20, 58.40)	49.20 (40.77, 59.10)	39.60 (36.68, 43.70)	0.861137	3.8806e-53
ALB		23.10 (17.00, 35.60)	22.75 (16.77, 35.70)	16.90 (14.30, 19.73)	0.437436	1.61529e-43
GLB		20.30 (18.10, 23.00)	20.30 (18.08, 22.82)	22.65 (20.80, 24.80)	0.883779	8.68185e-32
TG		2.29 (1.44, 3.59)	2.35 (1.51, 3.57)	2.98 (1.87, 5.03)	0.455653	1.864e-13
24 h urine protein		78.38 (17.08, 158.56)	84.42 (15.84, 180.35)	103.40 (71.20, 167.99)	0.49929	9.65551e-11
LDL		4.55 (2.90, 7.31)	4.60 (2.96, 7.50)	6.23 (4.76, 7.72)	0.374059	4.77903e-14
Fibrinogen		4.28 (3.03, 5.74)	4.26 (3.13, 5.65)	5.84 (4.54, 7.29)	0.601249	6.30141e-37
TT		17.30 (16.50, 18.50)	17.40 (16.70, 18.40)	18.60 (17.30, 20.30)	0.197488	7.45757e-23
IgM		1.64 (1.15, 2.28)	1.65 (1.20, 2.29)	1.60 (1.20, 2.04)	0.636056	0.342088
IgA		1.22 (0.85, 1.79)	1.24 (0.85, 1.80)	1.17 (0.74, 1.60)	0.599389	0.00348383
IgG		4.07 (2.50, 6.40)	4.32 (2.38, 6.58)	2.96 (2.29, 4.18)	0.448705	3.62124e-15
C4		0.21 (0.17, 0.27)	0.21 (0.17, 0.26)	0.28 (0.23, 0.37)	0.40615	3.04239e-47
CRP		8.00 (8.00, 8.00)	8.00 (8.00, 8.00)	1.00 (0.38, 2.81)	0.385033	3.34484e-140
WBC		10.42 (7.94, 14.11)	10.41 (7.65, 13.67)	9.65 (7.48, 12.66)	0.380786	0.00438786
Hb		134.00 (124.00, 144.00)	134.00 (125.00, 144.00)	135.00 (124.00, 142.00)	0.741012	0.894188
APTT		28.30 (25.20, 32.50)	28.40 (25.40, 32.92)	38.05 (31.08, 43.50)	0.304078	1.632e-63
Creatinine		38.00 (30.00, 51.50)	39.00 (30.00, 51.00)	28.40 (22.30, 37.05)	0.51196	1.28424e-35
HDL		2.01 (1.53, 2.61)	2.00 (1.54, 2.63)	1.77 (1.37, 2.10)	0.731953	4.60334e-13
Corrected serum calcium		3.37 (2.60, 3.72)	3.38 (2.62, 3.74)	1.94 (1.85, 2.05)	0.699961	6.30866e-168
C3		1.00 (0.85, 1.16)	0.99 (0.84, 1.15)	1.33 (1.17, 1.51)	0.541901	1.88883e-85
Pa represents P for Training set and testing set
Pb represents P for Training set,testing set and Validation set
